# Supplementary material for: Molecular identification and quantification of defect sites in metal-organic frameworks with NMR probe molecules
Source: Nat Commun. 2022 Aug 30;13:5112. doi: 10.1038/s41467-022-32809-9 (PMC9427814; doi:10.1038/s41467-022-32809-9)
Supplement: Supplementary file 19 — Supplementary Dataset 17 [file 41467_2022_32809_MOESM19_ESM.cif]

data_2cluster_tmpo_oh
_audit_creation_date              2022-05-19
_audit_creation_method            'Materials Studio'
_symmetry_space_group_name_H-M    'P1'
_symmetry_Int_Tables_number       1
_symmetry_cell_setting            triclinic
loop_
_symmetry_equiv_pos_as_xyz
  x,y,z
_cell_length_a                    30.0000
_cell_length_b                    30.0000
_cell_length_c                    30.0000
_cell_angle_alpha                 90.0000
_cell_angle_beta                  90.0000
_cell_angle_gamma                 90.0000
loop_
_atom_site_label
_atom_site_type_symbol
_atom_site_fract_x
_atom_site_fract_y
_atom_site_fract_z
_atom_site_U_iso_or_equiv
_atom_site_adp_type
_atom_site_occupancy
Zr1    Zr    0.58513   0.27933   0.59813   0.00000  Uiso   1.00
Zr2    Zr    0.58527   0.27930   0.43250   0.00000  Uiso   1.00
Zr3    Zr    0.64423   0.33740   0.51533   0.00000  Uiso   1.00
Zr4    Zr    0.52620   0.22127   0.51530   0.00000  Uiso   1.00
Zr5    Zr    0.52710   0.33830   0.51523   0.00000  Uiso   1.00
Zr6    Zr    0.64333   0.22033   0.51540   0.00000  Uiso   1.00
O7     O     0.58470   0.21340   0.56197   0.00000  Uiso   1.00
O8     O     0.58570   0.34527   0.56190   0.00000  Uiso   1.00
O9     O     0.65120   0.27877   0.46873   0.00000  Uiso   1.00
O10    O     0.51930   0.27983   0.46867   0.00000  Uiso   1.00
O11    O     0.58473   0.21337   0.46873   0.00000  Uiso   1.00
O12    O     0.58577   0.34523   0.46867   0.00000  Uiso   1.00
O13    O     0.51923   0.27987   0.56190   0.00000  Uiso   1.00
O14    O     0.65110   0.27883   0.56200   0.00000  Uiso   1.00
O15    O     0.63143   0.32497   0.63307   0.00000  Uiso   1.00
O16    O     0.53880   0.23373   0.63303   0.00000  Uiso   1.00
O17    O     0.53897   0.23363   0.39760   0.00000  Uiso   1.00
O18    O     0.63163   0.32487   0.39760   0.00000  Uiso   1.00
O19    O     0.71470   0.31557   0.51540   0.00000  Uiso   1.00
O20    O     0.54693   0.15040   0.51533   0.00000  Uiso   1.00
O21    O     0.45573   0.24307   0.51523   0.00000  Uiso   1.00
O22    O     0.50260   0.36323   0.58023   0.00000  Uiso   1.00
O23    O     0.50267   0.36317   0.45020   0.00000  Uiso   1.00
O24    O     0.66787   0.19537   0.45043   0.00000  Uiso   1.00
O25    O     0.66773   0.19543   0.58043   0.00000  Uiso   1.00
O26    O     0.53970   0.32560   0.39750   0.00000  Uiso   1.00
O27    O     0.63090   0.23290   0.39767   0.00000  Uiso   1.00
O28    O     0.63073   0.23307   0.63310   0.00000  Uiso   1.00
O29    O     0.53953   0.32570   0.63300   0.00000  Uiso   1.00
O30    O     0.45633   0.31760   0.51523   0.00000  Uiso   1.00
O31    O     0.62147   0.14980   0.51540   0.00000  Uiso   1.00
O32    O     0.71413   0.24100   0.51543   0.00000  Uiso   1.00
O33    O     0.66917   0.36183   0.45033   0.00000  Uiso   1.00
O34    O     0.66907   0.36193   0.58037   0.00000  Uiso   1.00
O35    O     0.50130   0.19677   0.58030   0.00000  Uiso   1.00
O36    O     0.50137   0.19670   0.45030   0.00000  Uiso   1.00
C37    C     0.65997   0.35303   0.62033   0.00000  Uiso   1.00
C38    C     0.51033   0.20573   0.62027   0.00000  Uiso   1.00
C39    C     0.51050   0.20560   0.41033   0.00000  Uiso   1.00
C40    C     0.66010   0.35290   0.41033   0.00000  Uiso   1.00
C41    C     0.73367   0.27813   0.51543   0.00000  Uiso   1.00
C42    C     0.58407   0.13087   0.51537   0.00000  Uiso   1.00
C43    C     0.43680   0.28050   0.51520   0.00000  Uiso   1.00
C44    C     0.51150   0.35417   0.62023   0.00000  Uiso   1.00
C45    C     0.51163   0.35410   0.41023   0.00000  Uiso   1.00
C46    C     0.65893   0.20447   0.41047   0.00000  Uiso   1.00
C47    C     0.65880   0.20453   0.62037   0.00000  Uiso   1.00
P48    P     0.63543   0.45633   0.53763   0.00000  Uiso   1.00
O49    O     0.64287   0.41203   0.51270   0.00000  Uiso   1.00
C50    C     0.59970   0.49230   0.50470   0.00000  Uiso   1.00
H51    H     0.61530   0.49823   0.47230   0.00000  Uiso   1.00
H52    H     0.56803   0.47483   0.49993   0.00000  Uiso   1.00
H53    H     0.59430   0.52417   0.52153   0.00000  Uiso   1.00
C54    C     0.68820   0.48510   0.54550   0.00000  Uiso   1.00
H55    H     0.70360   0.49130   0.51307   0.00000  Uiso   1.00
H56    H     0.68303   0.51683   0.56263   0.00000  Uiso   1.00
H57    H     0.71037   0.46413   0.56543   0.00000  Uiso   1.00
C58    C     0.61023   0.45063   0.59247   0.00000  Uiso   1.00
H59    H     0.58443   0.42500   0.59073   0.00000  Uiso   1.00
H60    H     0.63537   0.43987   0.61643   0.00000  Uiso   1.00
H61    H     0.59610   0.48250   0.60300   0.00000  Uiso   1.00
H62    H     0.58527   0.37383   0.45397   0.00000  Uiso   1.00
O63    O     0.52783   0.40813   0.51340   0.00000  Uiso   1.00
H64    H     0.52987   0.41890   0.54363   0.00000  Uiso   1.00
loop_
_geom_bond_atom_site_label_1
_geom_bond_atom_site_label_2
_geom_bond_distance
_geom_bond_site_symmetry_2
_ccdc_geom_bond_type
Zr1    O13     2.256   .     S
Zr1    O14     2.257   .     S
Zr1    O8      2.257   .     S
Zr1    O7      2.256   .     S
Zr1    O16     2.213   .     S
Zr1    O29     2.214   .     S
Zr1    O15     2.214   .     S
Zr1    O28     2.213   .     S
Zr2    O10     2.257   .     S
Zr2    O17     2.214   .     S
Zr2    O26     2.214   .     S
Zr2    O9      2.257   .     S
Zr2    O18     2.213   .     S
Zr2    O27     2.214   .     S
Zr2    O12     2.256   .     S
Zr2    O11     2.257   .     S
Zr3    O34     2.215   .     S
Zr3    O8      2.256   .     S
Zr3    O14     2.256   .     S
Zr3    O19     2.213   .     S
Zr3    O33     2.213   .     S
Zr3    O12     2.256   .     S
Zr3    O9      2.257   .     S
Zr3    O49     2.241   .     S
Zr4    O7      2.257   .     S
Zr4    O20     2.215   .     S
Zr4    O35     2.214   .     S
Zr4    O13     2.256   .     S
Zr4    O21     2.213   .     S
Zr4    O10     2.255   .     S
Zr4    O11     2.256   .     S
Zr4    O36     2.214   .     S
Zr5    O8      2.257   .     S
Zr5    O22     2.214   .     S
Zr5    O13     2.256   .     S
Zr5    O30     2.212   .     S
Zr5    O12     2.257   .     S
Zr5    O23     2.214   .     S
Zr5    O10     2.254   .     S
Zr5    O63     2.096   .     S
Zr6    O25     2.214   .     S
Zr6    O31     2.215   .     S
Zr6    O7      2.256   .     S
Zr6    O14     2.256   .     S
Zr6    O32     2.213   .     S
Zr6    O9      2.256   .     S
Zr6    O24     2.214   .     S
Zr6    O11     2.257   .     S
O12    H62     0.965   .     S
O15    C37     1.260   .     S
O16    C38     1.258   .     S
O17    C39     1.258   .     S
O18    C40     1.258   .     S
O19    C41     1.259   .     S
O20    C42     1.259   .     S
O21    C43     1.258   .     S
O22    C44     1.259   .     S
O23    C45     1.259   .     S
O24    C46     1.258   .     S
O25    C47     1.258   .     S
O26    C45     1.259   .     S
O27    C46     1.258   .     S
O28    C47     1.260   .     S
O29    C44     1.258   .     S
O30    C43     1.258   .     S
O31    C42     1.258   .     S
O32    C41     1.259   .     S
O33    C40     1.259   .     S
O34    C37     1.258   .     S
O35    C38     1.258   .     S
O36    C39     1.259   .     S
P48    C54     1.818   .     S
P48    C58     1.819   .     S
P48    C50     1.814   .     S
P48    O49     1.541   .     S
C50    H53     1.093   .     S
C50    H52     1.094   .     S
C50    H51     1.093   .     S
C54    H55     1.093   .     S
C54    H56     1.093   .     S
C54    H57     1.093   .     S
C58    H61     1.093   .     S
C58    H59     1.092   .     S
C58    H60     1.091   .     S
O63    H64     0.965   .     S
